# Supplementary material for: Natural Killer Repertoire Restoration in TB/HIV Co-Infected Individuals Experienced an Immune Reconstitution Syndrome (CAMELIA Trial, ANRS 12153)
Source: Pathogens. 2023 Oct 13;12(10):1241. doi: 10.3390/pathogens12101241 (PMC10610037; doi:10.3390/pathogens12101241)
Supplement: Supplementary file 1 [file pathogens-12-01241-s001.zip]

Archive with 6 entries (6 files):
- Figure s1.png
- Figure s2.tiff
- Figure s3.tiff
- Figure s4.tiff
- Figure s5.tiff
- Tab-s1.pdf
